# Supplementary material for: Chemical Conversion of Hardly Ionizable Rhenium Aryl Chlorocomplexes with p-Substituted Anilines
Source: Molecules. 2021 Jun 5;26(11):3427. doi: 10.3390/molecules26113427 (PMC8201000; doi:10.3390/molecules26113427)
Supplement: Supplementary file 1 [file molecules-26-03427-s001.zip]

Archive with 1 entries (1 files):
- molecules-1223012-supplementary.pdf
